# Supplementary material for: Haemodiafiltration elicits less platelet activation compared to haemodialysis
Source: BMC Nephrol. 2016 Oct 13;17:147. doi: 10.1186/s12882-016-0364-x (PMC5064778; doi:10.1186/s12882-016-0364-x)
Supplement: Additional file 4: — Raw data of the study. (XLSX 32 kb) [file 12882_2016_364_MOESM4_ESM.xlsx]

## Sheet: HD_data
	Data for Figures																			Supplementary data
							Heterotipic aggregates (%)						corrected for albumin													corrected for RBC count
	Platelet P-selectin (%)			soluble P-selectin (ng/ml)			Monocyte-platelet aggr. (%)			Neutrophile-platelet aggr. (%)			soluble E-selectin (ng/ml)			vWF antigen (%)				RBC (T/l)			Albumin (g/L)			platelet count (G/l)
Patients	0 hour	1 hour	4 hour	0 hour	1 hour	4 hour	0 hour	1 hour	4 hour	0 hour	1 hour	4 hour	0 hour	1 hour	4 hour	0 hour	1 hour	4 hour		0 hour	1 hour	4 hour	0 hour	1 hour	4 hour	0 hour	1 hour	4 hour
1.	5.8	5.6	6.6	36	37.186	39.7674	74.2	86	92	1	9	18	21	22.8837	22.9767	147	148.744	152.884		3.3	3.44	3.59	43	45	48	305	282.485	298.264
2.	12.1	12.9	14.4	36	40.7647	43.7647	88	79	85	42	21	31	23	29.1176	27.3529	134	143.647	154.088		2.95	3.15	3.38	34	35	37	146	143.559	160.597
3.	5.1	8.4	8.1	45	49.8462	58.1538	49	65	73	15	17	22	20	24	21.5385	213	231.692	229.026		3.78	3.99	4.5	39	42	50	154	137.889	136
4.	5.4	8.5	6.21	42	43.875	61.05	79	90	78	19	22	12	16	15.6	16.65	138	142.35	148		3.11	3.14	3.19	40	41	43	100	97.0547	88.6592
5.	4.9	7.3	4.9	18	25.65	29.7	26	68	39	6	12	8	10	10.45	11.7	94	98.8	120.6		2.9	2.97	3.05	40	42	44	55	60.5034	58.7931
6.	6	10.8	8.5	48	47.0769		62	91	87	9	26	18	40	40.6154		111	107.077			4.55	4.66	5.07	39	42	46	144	127.833	116.914
7.	5.9	14.3	11.2	27	31.35	30.45	75	94	96	9	45	22	15	15.2	13.05	195	184.3	176.175		3.45	3.5	4.17	40	42	51	128	125.159	106.826
8.	12.9	26.5	9.6	42	40.5517	40.5517	61	88	76	21	23	41	31	35.7241	33.7931	76	77.2414	83.0345		3.98	4.13	4.16	29	30	30	193	176.103	164.221
9.	4.8	7.2	6.4	30	32.2143	34.2857	86	75	86	11	9	19	12	11.7143	11.4286	213	214.762	224.762		3.96	4.1	4.28	42	43	44	164	160.131	157.182
10.	17.9	29.3	44.8	48	65.3846	60	88	86	85	13	13	21	20	19.1795	18.4615	142	142.103	150.769		2.92	3.21	3.41	39	44	48	185	168.428	158.949
11.	7.6	8.4	9.4	24	27	28.6047	54	60	74	19	18	24	27	27	24.7907	131	130	139.209		3.17	3.09	3.3	43	43	45	177	182.492	187.003
12.	11.3	13.8	18.9	39	41.5135	38.5946	73	78	65	7	9	8	62	57.0811	62.0541	154	147.027	147.568		3.05	3.29	3.52	37	42	46	117	109.636	102.354
13.	20.3	4.8	7.8	30	31.5652	35.6087	72	51	80	11	12	38	21	22.9565	23.7391	133	147.304	144.13		3.59	3.81	4.08	46	48	53	105	125.788	113.983
14.	22.5	20	20.2	54	53.9189	34.0541	74	83	84	13	16	19	59	70.9459	46.9189	161	168.378	158.919		3.08	3.27	3.69	37	39	46	180	139.808	183.646
15.	9.6	14.4	14.9	27	32.1538	30	67	91	87	15	22	16	17	18.5128	18.4615	200	209.487	205.385		3.95	4.08	4.76	39	40	48	162	146.997	147.063
16.	5.1	21.9	13.5	30		37.9024	37	92	95	4	18	16	33		38.8049	175		200.341		4.07	4.04	5	41	39	45	121	97.715	69.4349
17.	6.4	8.5	10.3	49	45	48	54	76	95	9	13	23	33	29	32	79	82	94		3.42	3.5	3.54	42	42	42	146	139.655	155.351
18.	6.5	9.9	13.6	30	28	33.2308	86	79	96	15	12	25	30	26.7692	33.2308	185	180.923	186.462		3.48	3.62	3.75	39	42	42	131	122.851	119.914
19.	5.4	8.7	17.4	42	45.6585	49.3902	90	90	96	34	26	59	35	36.1463	31.6098	111	124.61	114.585		3.61	3.91	4.66	41	43	55	190	160.457	144.665
20.	5.3	11.3	37.1	24	28.5405	37.4595	52	77	94	7	8	23	19	16.4324	18.7297	236	237.838	258.649		3.74	3.91	3.94	37	42	41	113	114.545	112.636
21.	4.4	3.9	32.5	27	28.875	38.0625	44	52	99	12	18	61	20	19.25	23.5625	290	280	303.594		2.71	2.97	3.06	32	36	35	78	73.2288	70.5387
22.	9.4	13	10.1	24	27.1875	29.9062	82	88	86	19	35	39	19	18.125	18.125	154	154.062	159.5		3.3	3.6	3.7	32	35	35	217	207.273	202.121
23.	7.7	20.8	15.9	39		70.2439	52	93	59	13	35	18	29		26.3415	117		156.098		3.59	3.49	3.66	41	39	42	89	42.1421	43.1421
24.	14.5	22.2	10.8	30	32.0833	32	81	91	78	30	28	40	13	13.6111	14.2222	228	220.694	208.889		2.95	3	3.25	36	37	40	234	217.254	220.085
25.	4	4.9	5.5	21	21	26.4	46	44	71	9	8	14	10	12	11	98	100	107.8		3.15	3.09	3.07	40	40	36	131	142.667	133.302
26.	2.4	3.5	7.5	15	14.9143	17.1429	27	32	92	4	5	12	17	16.5714	16.4286	153	143.343	139.286		2.83	3.01	3.41	35	41	45	116	120.795	106.537
27.	4.6	11.5	30.6	45	45.5385	51	52	74	93	10	14	27	15	17.0769	16	256	265.641	291		3.95	4.18	4.09	39	41	39	140	131.848	118.641
28.	3.4	3.4	7.8	21	19.25	24	84	77	88	8	9	11	26	24.75	25	117	113.667	128		3.61	3.77	3.7	36	39	36	142	136.662	137.485

## Sheet: HDF_data
	Data for figures																			Supplementary data										Data for Figure 3.
							Heterotipic aggregates (%)						corrected for albumin													corrected for RBC					corrected for RBC
	Platelet P-selectin (%)			Soluble P-selectin (ng/mL)			Monocyte-platelet aggr. (%)			Neutrophil-platelet aggr. (%)			Soluble E-selectin (ng/mL)			vWF antigen (%)				RBC (T/l)			Albumin (g/L)			Platelet count (G/L)					Platelet count (G/L)		WBC count (G/L)		Platelet P-selectin (%)		Monocyte-platelet aggregate (%)
Patients	0 hour	1 hour	4 hour	0 hour	1 hour	4 hour	0 hour	1 hour	4 hour	0 hour	1 hour	4 hour	0 hour	1 hour	4 hour	0 hour	1 hour	4 hour		0 hour	1 hour	4 hour	0 hour	1 hour	4 hour	0 hour	1 hour	4 hour		Patients	predialysis	0 hour	predialysis	0 hour	predialysis	0 hour	predialysis	0 hour
1.	4.7	8.5	5.5	43.814	41.5196	51.003	53	94	96	13	19	16	27	24.05	23.25	113	108.225	98.25		3.28	3.53	3.91	40	43	50	276	243.878	210.869		1.	392	351.077	4.95	4.57654	3.2	5.1	49	71.1
2.	6.9	11.4	8.3	39.606	44.1072	49.8281	40	90	82	15	17	16	28	31.9688	30.9375	139	144.344	136.875		2.79	2.95	3.03	32	33	34	145	127.258	111.505		2.	77	77.6786	4.5	3.20036	10.8	19	30.6	56.3
3.	4.9	7.6	4.4	41.216	57.846	44.6492	67	96	90	7	11	14	23	24.1111	23.1111	161	142.083	130.722		3.49	3.8	4.41	36	41	46	127	130.298	93.5215		3.	153	131.244	6.35	6.11405	3	4.6	56	82.7
4.	3.5	6.9	3.7	51.12	60.7367	83.5267	49	78	87	9	17	17	14	14.5833	12.8333	129	137.083	134.75		2.99	2.99	3.08	36	37	39	141	103	98.9298		4.	152	143	5.35	4.92	2	2.3	39.5	32.1
5.	4.5	4.3	4.2	29.012	40.6458	30.9487	19	20	59	5	5	17	14	14.625	14	119	109.2	116.375		3.64	3.74	4.21	40	41	45	52	46.6813	40.4835		5.	53	55.6309	4.71	4.21352	1.8	2.9	14.1	14.8
6.	5.6	7.4	5	57.922	63.1333	78.3253	51	54	86	14	14	37	45	45	43.5556	122	114.167	112		4.4	4.59	5.27	36	42	44	108	107.164	77.8205		6.	130	138.658	6	5.23818	11.3	11.2	69.1	49.9
7.	9	10.8	9.8	36.928	48.7749	37	68	70	92	20	27	78	21	22.8	20.8	191	176.7	160.8		3.47	3.66	4.33	40	42	48	111	117.21	78.9769		7.	136	103	4.39	3.67	7.8	10.2	72.8	81.2
8.	8.7	7.7	5.8	37.3	53.458	42.708	65	69	85	12	13	19	32	35	40	108	114	121		3.58	3.93	3.66	28	28	28	184	161.5	154.469		8.	175	160.829	6.86	6.14634	9.1	13.1	69.4	91.9
9.	3.3	3.3	3.5	24.058	32.0382	27.7182	53	48	81	11	8	21	11	10.4359	11.0769	192	164.128	169.846		3.09	3.41	3.66	39	41	42	157	154.188	128.854		9.	198	194.489	12.82	13.352	3.7	4	43.7	66.9
10.	20.4	22.5	22.1	54.476	68.636	54.6555	65	77	90	13	18	46	16	25	24.8108	157	161	148.865		2.83	2.94	3.17	37	37	40	146	140.325	103.823		10.	244	209	4.51	3.82	13.4	30.6	81.6	75.7
11.	9.1	8.2	6.2	51.712	48.7465	50.8747	39	54	58	7	8	14	34	33.4884	33.2093	186	186.279	179.721		3.3	3.23	3.41	43	41	44	198	194.03	168.2		11.
12.	16.5	21.3	25.3	41.274	44.1547	42.2874	71	66	78	5	6	25				183	182.222	184.278		2.75	2.98	3.18	36	40	41	81	87.0545	75.9273		12.	185	187.984	7.07	6.49589	6.7	5.9	37.9	18.9
13.	5.4	5.9	5.2	42.828	43.9219	46.0586	41	49	75	9	20	38	19	24.7619	25.381	114	119.048	137.643		2.99	3.19	3.16	42	44	43	144	159.562	140.528		13.	150	149.573	5.19	5.28846	5.5	11.4	48.3	93.1
14.	14.4	12.9	9.9				64	68	82	9	12	21	48	43.641	49.359	183	176.462	180.385		3.04	3.33	3.51	39	41	43	232	188.158	182.605		14.
15.	4.2	6.9	7.5	27.306	29.9549	28.5408	42	54	71	6	7	14	17	15.9429	16	176	170.943	166.4		3.29	3.72	3.94	35	39	42	162	144.304	139.623		15.	174	171.988	4.15	4.01306	16	13.4	81.4	81.4
16.	6.57	7.8	5.45	44.002	44.696	50.226	36	78	59	7	11	7	44	45	40.8158	181	192	171.079		4.32	4.54	4.79	38	38	43	89	92.0602	98.0324		16.	132	125.661	6.73	6.28305	7.1	7.1	46.7	63.9
17.	7.93	8.07	9.97	62.472	73.6495	85.1362	55	73	61	12	26	14	34	35.0526	36	105	105.158	101.368		3.66	3.73	3.83	38	39	40	150	136.342	132.544		17.	121	115.166	6.08	5.85251	7.6	11.5	69.3	95
18.	3.88	9.14	4.8	25.912	22.9327	27.6904	42	71	51	9	12	8	32	31.9118	30.4706	186	165.029	158.118		3.26	3.49	3.7	34	37	40	168	130.123	122.834		18.
19.	3.15	3.77	3.5	40.692	40.0544	41.1815	31	56	42	6	10	9				122	125.641	119.231		3.82	4.17	4.76	39	43	48	156	153.516	141.738		19.
20.	3.18	11.5	6.3	19.958	22.778	25.424	24	70	51	4	12	6	16	17.5	16.625	227	211.75	224		4.09	4.27	4.49	32	36	36	83	73.6112	67.665		20.	113	97.7056	5.65	5.07865	5.7	8	62.1	67.5
21.	2.48	5.1	4.1	35.064	45.9032	43.1266	36	46	50	8	17	11	27	30.0312	29	340	343.906	365.219		3.29	3.48	3.67	32	33	35	79	71.6109	73.4134		21.
22.	2.81	3.79	4.03	37.784	41.6719	44.7488	36.1	47.35	39.47	7.16	10.58	9.34	14	16.2857	14.1143	158	158.514	159.6		2.4	2.32	2.35	35	32	32	190	186	168.438		22.	174	98.4862	5.79	5.3078	5.3	5.9	64.7	61.1
23.	5.05	19.59	5.47	40.518	73.742	66.933	41.25	89.61	35.3	4.87	18.64	5.38	35	34	33.3	126	193	164.65		3.56	3.86	3.86	40	40	43	85	50.3652	55.8596		23.	108	100	6.45	6.51	3.7	4.2	20.4	25.5
24.	4.32	5.9	3.84	38.218	40.85	41.9367	49.75	70.7	61.2	4.87	15.73	16.76	37	21.5	20.475	125	277.35	285.675		3.55	3.26	3.41	40	37	41	84	181.724	182.941		24.	237	226.017	5.83	5.91039	3.6	8.7	66.3	97.4
25.	3.46	3.04	4.72	25.912	35.472	37.4954	58.06	72.32	56.45	18.35	34.07	33.56	11	11	10.5556	113	112	109.778		2.96	2.82	2.82	36	36	34	153	141.385	134.054		25.
26.	2.33	4.08	4.92	22.14	22.7138	25.4141	34.55	43.15	84.1	7.71	9.1	16.28	21	19.2973	19.4595	176	174.595	152.432		3.15	3.22	3.69	37	40	44	111	120.267	101.914		26.	112	110.93	6.91	6.10116	2.4	3.8	18.2	46.3
27.	10.98	23.06	20.48	41.216	38.988	41.9358	54.74	62.24	42.17	18.24	42.07	12.06	15	17.1	18.5	186	198.55	209.975		3.48	3.71	3.93	40	42	43	101	92.4569	91.4224		27.	101	89.3473	2.56	2.08823	6	11.2	36.8	96
28.	4.47	15.51	7.61	21	33		47.33	76.97	54.82	5.3	7.44	4.77	30	43	27	115	187	157.714		3.52	3.7	3.91	35	35	40	127	105.324	116.486		28.

## Sheet: Suppl.Fig.3.
Data for Supplementary Figure 3.
Heterotipic Aggregates (%)
	absence of UFH				0.5 U/mL UFH				2.0 U/mL UFH
incubation period	5 min		60 min		5 min		60 min		5 min		60 min
	Mo-plt	Neu-Plt	Mo-plt	Neu-Plt	Mo-plt	Neu-Plt	Mo-plt	Neu-Plt	Mo-plt	Neu-Plt	Mo-plt	Neu-Plt
patient 1	36.3	7.3	27.5	6.1	28.2	8.7	18.7	6.2	28.2	8	20.6	6.3
patient 2	50.7	13.9	26.4	11.5	49	13.1	18.1	9.6	46.4	13.9	17.6	8.9
patient 3	56.9	10.4	39.6	8.7	49.3	8.5	28.3	12.3	47.8	8.2	29.4	11.9
Platelet P-selectin (%)
	absence of UFH		0.5 U/mL UFH		2.0 U/mL UFH
incubation period	5 min	60 min	5 min	60 min	5 min	60 min
patient 1	2.8	2.8	3.3	2.2	3.3	2.3
patient 2	5.6	4	6.7	4.7	6.9	4.6
patient 3	6.5	5.3	6.9	6	7.2	5.5
Mo-plt= monocyte-platelet heterotipic aggregate
Neu-plt= neutrophil-platelet heterotipic aggregate
